# Supplementary material for: Pathohistological Findings after Bilateral Ovariectomy in Mares with Behavioral Problems
Source: Animals (Basel). 2024 Oct 8;14(19):2899. doi: 10.3390/ani14192899 (PMC11475726; doi:10.3390/ani14192899)
Supplement: Supplementary file 1 [file animals-14-02899-s001.zip]

Archive with 1 entries (1 files):
- animals-3185417-supplementary.pdf
